# Supplementary material for: The Endo-α(1,3)-Fucoidanase Mef2 Releases Uniquely Branched Oligosaccharides from Saccharina latissima Fucoidans
Source: Mar Drugs. 2022 Apr 29;20(5):305. doi: 10.3390/md20050305 (PMC9147238; doi:10.3390/md20050305)
Supplement: Supplementary file 1 [file marinedrugs-20-00305-s001.zip]

Archive with 1 entries (1 files):
- marinedrugs-1687240-supplementary.pdf
